# Supplementary material for: Fats and Facts: A Meta-Analysis of Lipid Biomarkers in Endometrial Cancer
Source: Life (Basel). 2026 Feb 14;16(2):330. doi: 10.3390/life16020330 (PMC12942389; doi:10.3390/life16020330)
Supplement: Supplementary file 1 [file life-16-00330-s001.zip]

Archive with 1 entries (1 files):
- life-4142197-supplementary.pdf
